# Supplementary material for: Postnatal growth of etiologically characterized preterm newborns according to gestational age at birth
Source: Pediatr Res. 2024 Nov 28;98(1):241–9. doi: 10.1038/s41390-024-03735-x (PMC12411233; doi:10.1038/s41390-024-03735-x)
Supplement: Supplementary file 1 — Supplementary Table 1 [file 41390_2024_3735_MOESM1_ESM.xlsx]

## Sheet: Sheet1
Supplementary Table 1. Baseline maternal characteristics according to preterm-birth sub-group in the INTERPRACTICE-21st Study (n=2923).
	No main condition	Pre-eclampsia	Extrauterine Infection	Chorioamnionitis	Perinatal Sepsis	Early Bleeding	Mid-late Bleeding	Suspected IUGR	Fetal Distress	Congenital Anomaly	Very Preterm	Moderate Preterm	Late Preterm
	(n=651)	(n=349)	(n=135)	(n=364)	(n=301)	(n=168)	(n=279)	(n=215)	(n=279)	(n=182)	(n=720)	(n=481)	(n=1,722)
	Mean ± SD or N (%)
Maternal age (years)	30.3 ± 6.4	31.5 ± 6.2	29.4 ± 6.5	30.8 ± 6.2	30.0 ± 6.2	31.8 ± 6.5	31.5 ± 5.7	31.7 ± 6.5	31.2 ± 6.6	30.4 ± 6.9	30.4 ± 6.3	31.0 ± 6.6	30.9 ± 6.4
Maternal height (cm)	160.3 ± 7.3	161.2 ± 7.1	161.5 ± 7.4	162.1 ± 7.3	160.4 ± 7.0	163.2 ± 7.2	161.5 ± 6.9	161.2 ± 7.3	161.7 ± 7.4	162.8 ± 7.2	160.7 ± 7.0	161.4 ± 7.0	161.6 ± 7.4
Maternal weight (kg)	63.0 ± 12.3	69.9 ± 16.4	64.1 ± 13.7	64.4 ± 13.6	63.7 ± 13.4	64.1 ± 15.3	64.8 ± 13.4	62.8 ± 12.4	65.4 ± 14.2	63.8 ± 12.2	64.2 ± 13.0	64.3 ± 13.6	64.9 ± 14.2
BMI (kg/m2)	24.6 ± 4.5	26.9 ± 6.0	24.6 ± 5.3	24.5 ± 4.8	24.8 ± 4.9	24.1 ± 5.4	24.8 ± 4.8	24.2 ± 4.7	25.0 ± 5.3	24.0 ± 4.5	24.9 ± 5.0	24.7 ± 5.0	24.9 ± 5.1
Years of formal education	13.1 ± 4.1	13.2 ± 4.4	13.6 ± 4.4	13.8 ± 4.7	12.7 ± 4.4	13.9 ± 3.9	13.9 ± 4.8	14.4 ± 4.4	13.8 ± 4.1	13.3 ± 4.1	12.9 ± 4.5	12.7 ± 4.1	13.9 ± 4.3
Previous pregnancies	459 (70.5)	209 (60.1)	87 (64.4)	208 (57.1)	190 (63.3)	111 (66.1)	203 (72.8)	119 (55.3)	183 (65.8)	116 (64.1)	448 (62.4)	304 (63.5)	1133 (65.8)
Previous births	369 (56.7)	158 (45.4)	68 (50.4)	161 (44.2)	140 (46.7)	78 (46.4)	177 (63.4)	87 (40.5)	141 (50.7)	81 (44.8)	331 (46.1)	241 (50.3)	888 (51.6)
Previous preterm delivery	177 (27.3)	70 (20.1)	66 (48.9)	174 (47.8)	106 (35.2)	94 (56.0)	97 (34.8)	39 (18.1)	106 (38.0)	84 (46.2)	264 (36.7)	186 (38.8)	563 (32.7)
Smoking during pregnancy	54 (8.3)	23 (6.6)	17 (12.6)	32 (8.8)	14 (4.8)	11 (6.5)	21 (7.5)	17 (8.1)	20 (7.3)	14 (7.9)	49 (7.0)	27 (5.7)	147 (8.6)
Any alcohol during pregnancy	25 (3.9)	10 (2.9)	6 (4.4)	18 (4.9)	10 (3.4)	4 (2.4)	15 (5.4)	10 (4.7)	9 (3.3)	7 (4.0)	15 (2.1)	24 (5.1)	75 (4.4)
Married or cohabitating	585 (90.3)	319 (91.9)	116 (85.9)	324 (89.0)	257 (87.4)	160 (95.2)	255 (91.4)	191 (90.1)	229 (83.6)	155 (86.6)	623 (88.0)	424 (89.5)	1544 (89.9)
Gestational age at delivery (comp. weeks)	34.8 ± 2.1	34.0 ± 2.4	34.5 ± 2.1	33.9 ± 2.6	30.4 ± 3.2	33.2 ± 3.5	33.2 ± 3.0	34.1 ± 2.3	33.6 ± 2.7	33.7 ± 2.8	29.3 ± 1.9	33.0 ± 0.6	35.6 ± 0.8
Multiple pregnancy	159 (24.4)	64 (18.3)	34 (25.2)	58 (15.9)	60 (19.9)	35 (20.8)	39 (14.0)	68 (31.6)	51 (18.3)	35 (19.2)	147 (20.4)	115 (23.9)	341 (19.8)
Cesarean delivery	373 (57.3)	279 (80.2)	67 (49.6)	146 (40.1)	210 (69.8)	97 (57.7)	234 (83.9)	183 (85.1)	244 (87.5)	133 (73.1)	525 (72.9)	347 (72.3)	1094 (63.5)
